# Supplementary material for: Development and Validation of Deep-Learning-Based Sepsis and Septic Shock Early Prediction System (DeepSEPS) Using Real-World ICU Data
Source: J Clin Med. 2023 Nov 17;12(22):7156. doi: 10.3390/jcm12227156 (PMC10672000; doi:10.3390/jcm12227156)
Supplement: Supplementary file 1 [file jcm-12-07156-s001.zip]

Archive with 1 entries (1 files):
- jcm-2696238-supplementary.pdf
